# Supplementary material for: Immunogenicity and Pre-Clinical Efficacy of an OMV-Based SARS-CoV-2 Vaccine
Source: Vaccines (Basel). 2023 Sep 29;11(10):1546. doi: 10.3390/vaccines11101546 (PMC10610814; doi:10.3390/vaccines11101546)
Supplement: Supplementary file 1 [file vaccines-11-01546-s001.zip]

Archive with 1 entries (1 files):
- vaccines-2569768-supplementary.pdf
